# Supplementary material for: Identification of molecular markers for the Pc39 gene conferring resistance to crown rust in oat
Source: Theor Appl Genet. 2020 Jan 11;133(4):1081–94. doi: 10.1007/s00122-020-03533-z (PMC7064627; doi:10.1007/s00122-020-03533-z)
Supplement: Supplementary file 1 — Supplementary material 1 (XLSX 14 kb) [file 122_2020_3533_MOESM1_ESM.xlsx]

## Sheet: Table S1
DArT, silicoDArT and DArTseq markers with segregation closest to Pc39 crown rust resistance phenotype according to Spearman's rank correlation coefficient. Positive values indicate correlation with dominant Pc39 allele and negative with recessive Pc39 allele
Sequence (5’ – 3’)		Marker name	Annotation to oat consensus map of Chaffin et al. (2016)	Chromosomal location	Spearman’s rank correlation coefficient (P-Value < 0.0001)
TGCAGGGAACATCTGTTCTATGAGTTTTTTCAGGGTTCCATGATCAGCAAAAACTAGGGAACTA	silico	3455136			-1
TGCAGCGAGGTTTCGGGGTCCACGCCGTAGGAGAAGTTCCCCGAGATCGGAAGAGCGGTTCAGC	silico	3455252			-1
TGCAGGTGAATTGAGCATAAACATATCAGCTCTAAATTCTCATGCGTCCGAGATCGGAAGAGCG	silico	3454137			-1
TGCAGGCCATGAAATCGAGCTCATAGAATAGACTTACCGAGATCGGAAGAGCGGTTCAGCAGGA	silico	3454282			-0.992617
TGCAGTTATCTCCAATACCAGCACTTGAATACGGTGACGTCCCGAGATCGGAAGAGCGGTTCAG	GBS	3454540 -13:A>C			-0.992617
TGCAGGCACAACCGACATTCCTATGCATCCTTTGTCCCATCAGGAAACGGTCCATCTATGTTCA	GBS	3454329 -38:A>T			-0.992617
TGCAGATTTGGTACGAATATAACAAATGTGCCAATAGGCCGAGATCGGAAGAGCGGTTCAGCAG	GBS	3454213 -18:A>G			-0.992617
TGCAGCTCTTTTCCCAATCCAAAAGACGCAGGGCCAAGGGCACGGCCGAGATCGGAAGAGCGGT	silico	3456248			-0.979306
TGCAGATATTACTGGTACTACCACATTTCTCATTTTTTACAAGGGGCCGTCCGAGATCGGAAGA	silico	3454302			-0.974996
TGCAGTTTTTTTGCTGTTGTTGTTGCGGACAGTAGCAACAAGCAATCCATGGCCAGCAGAAGAT	silico	3454210			-0.974996
TGCAGGTAGATCTTTTCTTCCCAAAAAACTTTTGTATATGGTACGAAGTCAAGATGGGAATGGG	silico	3279713			-0.974996
TGCAGGCGCGATCGAGCTGCATGCGTACTCTGAGCCGTGCATGCTGTATCCGTGTATCGTGCAG	GBS	3455782-32:A>G			-0.974996
TGCAGTATTTCTTCGATGGTGGTCGTTAAATCTTAATTAGTTTGCTAGGAGCCGAGATCGGAAG	silico	3280216			-0.974996
TGCAGACTACCAAACCAAACGTGTCATATCATCATGGACCGAGATCGGAAGAGCGGTTCAGCAG	silico	3453998			-0.974996
TGCAGAGATCGATACACAGGAGTATCTGTACTGCTTACAGGGGAGTTAAGCGGGAAATTCCGAG	silico	3454271			-0.974996
TGCAGCACTACACATTCTGGTTTGTCGGACTTACTAGTTTGTCCAACCAAACCGAGATCGGAAG	silico	3455287			-0.974996
TGCAGGCAGCTACTGCGATCCAGATCCGATCCTCTGCCGTAGATGCAACGAACAGAACCTGCCG	silico	3455021			-0.974996
TGCAGCTTGGCATTGGAAGTACAACTACAGGAATTTTTCCAATTGCCGAGATCGGAAGAGCGGT	GBS	3454825 -7:T>C			-0.968053
TGCAGCCTCAGCCAGTTGTGGGCCTGCCTAGGAAGCTGTCGCAGCCATGTCGGCAGCTGCTAGT	GBS	3455997 -29:A>G			-0.968053
TGCAGAGATCGACGCATTCCTAGGTACTACTACGTGTAGTGTAGCCGTGTAGGCCTCCGCGCTT	silico	3455731			-0.968053
TGCAGGTTCACCCTCAACGCCTGCGAGGACAACTCTTGCACGGCGATCTCCAGAGGGATATGCC	silico	3454851			-0.968053
TGCAGGCTTTTCGTGTCGTGTGAAAATCTCATCACGTCACGTCACTCACGTCGAGCCCGCGCCA	silico	3282662			-0.968053
TGCAGCAATGTCCAGCAGGCGCCCGTCTCGCACGTGTCATTCATTCCCCACGGATCCAAAGTCA	silico	3455626			-0.968053
TGCAGGTGATGTGTAATCTTAACATCGTTCACCAGGCTACTTACTAGCAGTTCACCTGCATCAT	silico	3454357			-0.961606
TGCAGAAGCACGTGCGGAAAAGAAAATAAAAGAAGCTCAGGAAACTGCAAGCCGAGATCGGAAG	GBS	3455743 -27:A>G			-0.961606
TGCAGTTTCTCTCTTAGGCCTTGCTCGGTTTGGTGTGTTTAATTCCCCACGAGGTTTTAACCCA	silico	3281055			-0.961606
TGCAGATCGAGACGATTCCAATCAAGCCACGCCGCCGAGATCGGAAGAGCGGTTCAGCAGGAAT	silico	3455982			-0.95563
TGCAGGAAGCATCAGACGTAGCTGAGGGCCTCGCCCCACCGAGATCGGAAGAGCGGTTCAGCAG	GBS	3456198 -37:A>C	avgbs2_122557.1.35	Mrg11-3,7	-0.939784
TGCAGCCTGCATCATGGTCGTTTTCCCCGATGACATGATCGATTAGAACCATAATCTCTGATCA	silico	3455179	avgbs_246256.1.9	Mrg11-6,69	-0.939784
TGCAGTGAAGGCGCCCTGATGAAAGATAAAATTAATATGAGTATACCATCAATCCAGAGATTTG	GBS	3454981 -54:C>T			-0.933544
TGCAGAGTGGTGAACGGGCGATGGTGACCCAAGAATAAATGGAGAAATCTATCCATTTTATCCT	silico	3456213			-0.931701
TGCAGTCCAAGAAAATTCTTTGTCGCTCATTCTTAGCCCCACAACCTTCGACACATCAGCTACC	GBS	3280390 -16:T>C			-0.92776
TGCAGGGTTACCGAGGAGGAGTGCAAGAAGCTATTGTTGGACAAGAAACATGCTTACCTCATAG	GBS	3455235 -61:T>G	avgbs_cluster_32397.1.62	Mrg11-3,7	-0.922409
TGCAGACGTACGAGTACATGTACTCGAAGGTGGTGTAGGAAGTTGAAATACCTACATTTCCGAG	silico	3281687			-0.91747
TGCAGGAGCAATCGACGAGCAGTAGTGTAGCATTTAATAGCCGAGATCGGAAGAGCGGTTCAGC	GBS	3282919			-0.914971
TGCAGGCCCCATGCATGGTATAATTCGTTCTACCTTCCGAGATCGGAAGAGCGGTTCAGCAGGA	silico	3454010	avgbs_88849	Mrg11-6,09	-0.914971
TGCAGAGCCCTTCCCCTGGAGACGCGACGCCGAGGAGGCCGAGATCGGAAGAGCGGTTCAGCAG	silico	3456529			-0.914971
TGCAGGCCGCCAGATCGCATCTCAGCGCGTGCATGTGCGGCCGCCAAAACTTTGACAGCAGAAA	silico	3282614			-0.909807
TGCAGAGCATCCTCCTCCTCCTCCCTAATTCTCGAGAGGATCCCCTCGCCGTCGGTCTTGACCG	silico	3282361			-0.909189
TGCAGGCACAACCGACATTCCTATGCATCCTTTGTCCCATCAGGAAACGGTCCATCTATGTTCACCCTGACAAAACCGGCAGGAGGACGAGTACATTTTGAAACGTGGGTTATGCTCGGCGCACTCTTCAGGGTGCAGAGTTCTTTCTATTCAGCGACATATCTTGTAATCTGATACAGAAATTCACCAACTCCTGTAAGAGACTCAACATGGTTTGCCTTATTGTGCTGCACCCAAAACAGAGGAAACAGAGTGAGCGCTACTGTAGCTCATCCGACAATGCGAATATGCTCGCCAAAATTCTCATTGCACAATAAAAGTTCCTGACGGATACCCGTCCGTTAAGCTGCTAACCACGTCTTCTTCACCTCATTGCACATCATGCCCAAACTGTACTGA…	DArT	oPt-17172			-0.831408
TGCAGAGGAGTTGCTACTAGTACATGGAAATGAATCTCCTCTGCTTGGCACTTCTTCCCGTGAAGGCCC	silico	3454401			0.869464
TGCAGCCAGTGGGTTCCGATGTTCAAAGCCTCCGCCGAGATCGGAAGAGCGGTTCAGCAGGAAT	GBS	3455125 -12:G>T			0.880425
TGCAGCAGGTATGGAAGTGACGTCGCACCGCGCTGTCAATTCAGCCGAGATCGGAAGAGCGGTT	silico	3456272			0.893078
TGCAGCAGGTATGGAAGTGACGTCGCACCGCGCTGTCAATTCAGCCGAGATCGGAAGAGCGGTTCAGCA	silico	3456272			0.893078
TGCAGCCTGCATCATGGTCGTTTTCCCCGATGACATGATCGATTACAACCAAGGGGCGGAGCTC	silico	3455725	avgbs_246256.1.9	Mrg11_6,7	0.901569
TGCAGTTCACCGATGTCGCGCCCTCGCCGACACACGTGCTTTCCGAGATCGGAAGAGCGGTTCA	silico	3455834			0.943522
TGCAGAGGAGTTGCTACTAGTACATGGAAATGAATCTCCTCTGCTTGGCACTTCTTCCCGTGAA	silico	3454401			0.947498
TGCAGGAGAGCATATCTAGCTCCATCGCTGGCAGCTCCGAGATCGGAAGAGCGGTTCAGCAGGA	silico	3282296			0.947498
TGCAGACGTGTCGTCCGTGAAGCAATCGATCGAGGCCATGAAATTGGAGGAGAAATAGTCCGAG	silico	3282501			0.995065
TGCAGTAGTTCTTTTCCAAATAGAATGCTACGTCTGGCATAGTTCAGGTCCCGAGATCGGAAGA	silico	3455639			0.995065
TGCAGGCCCCATGCATGGTATAATTCGGGCACCTTCCGAGATCGGAAGAGCGGTTCAGCAGGAA	GBS	3454180 -9:C>T	avgbs_88849.1.10	Mrg11_6,1	1
TGCAGTGAGCTAGTTTAGTTCATCTGCGTCGTCGTTAGAGACTCTGGATTCATGCTTGAACGAC	silico	3456624			1
TGCAGAAGTGCGGCACAGGACCTCGCCTTGCTACCCAGCCATAACCGAGATCGGAAGAGCGGTT	silico	3454823			1
TGCAGTGAGCTAGTTTAGTTCATCTGCGTCGTCGTTAGAGACTCTGGATTCATGCTTGAACGACGTAGT	GBS	3456624 -17:G>T			1
